# Supplementary material for: Interpretable Machine Learning to Predict Metformin-Induced Vitamin B12 Deficiency: Association with Glycemic Control and Neuropathic Symptoms
Source: Metabolites. 2026 Mar 30;16(4):227. doi: 10.3390/metabo16040227 (PMC13118126; doi:10.3390/metabo16040227)
Supplement: Supplementary file 1 [file metabolites-16-00227-s001.zip]

Archive with 5 entries (5 files):
- Supplemental Material/TRIPOD.xlsx
- Supplemental Material/FigS2_calibration_curve.png
- Supplemental Material/B12_Supplementary_S2_clean.ipynb
- Supplemental Material/FigS4_ROC_comparison.png
- Supplemental Material/B12_Supplementary_S2_with_code.html
