# Supplementary material for: Interpretable Machine Learning to Predict Metformin-Induced Vitamin B12 Deficiency: Association with Glycemic Control and Neuropathic Symptoms
Source: Metabolites. 2026 Mar 30;16(4):227. doi: 10.3390/metabo16040227 (PMC13118126; doi:10.3390/metabo16040227)
Supplement: Supplementary file 1 [file metabolites-16-00227-s001.zip › Supplemental Material/TRIPOD.xlsx]

## Sheet: TRIPOD+AI Evaluation
Section/Topic	Item	D/E	Checklist Item	Status	Comments / Evidence from manuscript
TITLE
Title	1	D;E	Identify the study as developing or evaluating a multivariable prediction model, target population, and outcome	YES	Title clearly states: prediction model (XGBoost), target population (T2D on metformin), outcome (vitamin B12 deficiency)
ABSTRACT
Abstract	2	D;E	See TRIPOD+AI for Abstracts checklist	YES	Abstract fully updated (v12). All key metrics now reported with 95% CIs: ROC-AUC 0.671 [0.514–0.818], Sensitivity 0.737 [0.533–0.938], Specificity 0.545 [0.375–0.710], MCC 0.273 [0.018–0.517], Brier Score 0.259. Prevalence (37.0%, n=95/257) explicitly stated. Top SHAP predictors listed (HbA1c, microalbuminuria, autonomic neuropathy, BMI, DN4 score, fasting glucose). Registration statement present…
INTRODUCTION
Background	3a	D;E	Explain the healthcare context and rationale for developing or evaluating the model, including references to existing models	YES	Healthcare context well described (T2D, metformin, B12 deficiency, suboptimal screening). Rationale for ML approach clearly articulated. References to existing approaches provided.
Background	3b	D;E	Describe the target population and intended purpose of the model in the care pathway, including intended users	YES	Target population described (T2D on metformin ≥3 years). Intended purpose stated (early prediction, targeted screening).
Background	3c	D;E	Describe any known health inequalities between sociodemographic groups	N/A	No mention of known health inequalities between sociodemographic groups related to vitamin B12 deficiency or diabetes management.
Objectives	4	D;E	Specify the study objectives, including whether development or validation (or both)	YES	Last paragraph of introduction clearly states the objective: to develop and interpret an XGBoost-based predictive model. Only development is described (no external validation).
METHODS
Data	5a	D;E	Describe data sources, rationale, and representativeness for development and evaluation datasets	YES	Data source clearly described: retrospective, single-centre, cross-sectional study (Endocrinology dept, La Rabta Hospital, 2019–2020). Rationale for using this dataset given (previously published).
Data	5b	D;E	Specify dates of data collection (start/end of accrual; end of follow-up if applicable)	YES	Data collection dates specified: September 2019 to June 2020. Cross-sectional design, no follow-up required.
Participants	6a	D;E	Specify key elements of the study setting including number and location of centres	YES	Single-centre study. Setting: Endocrinology department, La Rabta University Hospital, Tunis, Tunisia. Clearly stated.
Participants	6b	D;E	Describe the eligibility criteria for study participants	YES	Inclusion criteria (T2D on metformin ≥3 years) and exclusion criteria (alcoholism, Biermer's anemia, malabsorption, neoplasia, severe renal impairment, thyroid disorders, pregnancy, vegetarian diet, B12 supplementation, positive antibodies) well described.
Participants	6c	D;E	Give details of treatments received and how they were handled	YES	Metformin dose, duration, cumulative dose, MUI calculated and included as predictors. Other antidiabetics and acid-lowering agents documented.
Data preparation	7	D;E	Describe data pre-processing and quality checking, including consistency across sociodemographic groups	YES	Fully revised (v12, R3-C1). Train/test split performed as the very first step (stratified 80/20, random_state=42). All preprocessing fitted exclusively on X_train and applied to X_test as transform-only: (1) Type-aware imputation (median for continuous, mode for categorical) — no StandardScaler, no KNNImputer; (2) SHAP feature selection (mean |SHAP| > 0, 36 features from 50); (3) XGBoost with sca…
Outcome	8a	D;E	Clearly define the outcome, time horizon, rationale, and consistency across sociodemographic groups	YES	Outcome (vitamin B12 deficiency) clearly defined with thresholds (B12 <150 pmol/L or borderline + hyperhomocysteinemia >15 μmol/L) and rationale given. No time horizon needed (cross-sectional).
Outcome	8b	D;E	If outcome assessment requires subjective interpretation, describe qualifications of outcome assessors	YES	Outcome is based on clinical and lab values (objective).
Outcome	8c	D;E	Report actions to blind assessment of the outcome	N/A	Retrospective design.
Predictors	9a	D	Describe the choice of initial predictors and any pre-selection before model building	YES	Updated (v12, R3-C2). SHAP-based feature selection: features ranked by mean |SHAP| from baseline XGBoost OOF predictions; 36 features with mean |SHAP| > 0 retained from 50 initial variables. Top 5: HbA1c (1.052), Microalbuminuria (0.873), DN4 Score (0.663), Autonomic Neuropathy (0.655), BMI (0.572). Model-native approach — no linear-boundary assumption.
Predictors	9b	D;E	Clearly define all predictors, including how and when they were measured	YES	eGFR retained as sole renal predictor (R2-C5); serum creatinine removed to avoid multicollinearity. eGFR calculated via MDRD formula. 36/50 final predictors used in the model; not all 50 initial variables individually defined (acceptable scope).
Predictors	9c	D;E	If predictor measurement requires subjective interpretation, describe qualifications of predictor assessors	YES	All predictors were derived from routinely collected clinical data and standardized laboratory measurements. These variables did not require subjective interpretation by assessors; therefore, no specific qualifications of predictor assessors were applicable.
Sample size	10	D;E	Explain how study size was arrived at and justify sufficiency. Include sample size calculation details.	YES	Stratified 80/20 split: training n=205 (37.1% deficient), independent test n=52 (36.5% deficient). No formal a priori sample size calculation; limitations section explicitly acknowledges small sample size. Observations-to-variables ratio: 205 training patients / 36 features.
Missing data	11	D;E	Describe how missing data were handled. Provide reasons for omitting any data.	YES	18/50 variables had missing data (range 0.4%–52.9%; Erectile Dysfunction highest at 52.9%). Type-aware imputation: median for continuous, mode for categorical — fitted exclusively on X_train to prevent leakage. No data omitted without justification. Missingness patterns documented in Software & Reproducibility subsection.
Analytical methods	12a	D	Describe how data were used in analysis, including partitioning and sample size requirements	YES	Updated to reflect corrected 80/20 stratified split (R2-C1): training n=205, test n=52. All preprocessing and feature selection performed on training data only. Pipeline architecture ensures strict isolation of test set. Partitioning described with rationale in Methods.
Analytical methods	12b	D	Describe how predictors were handled (functional form, rescaling, transformation, standardisation)	YES	No feature scaling applied in v12 pipeline — XGBoost is invariant to monotonic transformations of input features, making StandardScaler/RobustScaler unnecessary. Type-aware imputation (median/mode) handles preprocessing. Binary variables unchanged. This simplification is explicitly stated in Methods (R3-C1 response).
Analytical methods	12c	D	Specify the model type, rationale, all model-building steps, hyperparameter tuning, and internal validation	YES	Updated (v12, R2-C9, R1-C5). 4-model benchmark: XGBoost vs Logistic Regression (L2), Random Forest, SVM on same 5-fold CV pipeline without resampling (Table 5). MLP and TabNet excluded — insufficient sample size for deep learning (n=205 train), justified by Shwartz-Ziv & Armon (2022) and Grinsztajn et al. (2022). Bayesian optimization (BayesSearchCV, 100 iterations × 5-fold, scoring=MCC). Best hy…
Analytical methods	12d	D;E	Describe handling of heterogeneity across clusters (hospitals, countries)	N/A	Single-centre study. Clustering/heterogeneity analysis not applicable. Not discussed.
Analytical methods	12e	D;E	Specify all measures and plots used to evaluate model performance and compare models	YES	Multiple metrics reported with rationale: MCC (primary, for imbalanced data), accuracy, balanced accuracy, sensitivity, specificity, F1-score, ROC-AUC, PR-AUC. Plots: SHAP summary, boxplots, SHAP interaction plots. Baseline vs optimized model compared.
Analytical methods	12f	E	Describe any model updating arising from model evaluation	N/A	Development study only. No external validation or model updating performed.
Analytical methods	12g	E	Describe how model predictions were calculated for model evaluation	N/A	Development study only.
Class imbalance	13	D;E	If class imbalance methods were used, state why and how, and any recalibration	YES	Fully addressed (v12, R2-C3, R3-C5). Five strategies compared on training CV: BorderlineSMOTE (MCC=0.404), ADASYN (MCC=0.402), scale_pos_weight=4.0 (MCC=0.130), scale_pos_weight=1.70 (MCC=0.101), No resampling (MCC=0.025). scale_pos_weight=4.0 selected as final strategy — optimized via BayesSearchCV (search space Real(1,4)) — avoids synthetic sample generation and fold contamination. No recalibra…
Fairness	14	D;E	Describe any approaches used to address model fairness and their rationale	N/A	Model fairness not addressed. No analysis of performance across demographic subgroups (age, sex, socioeconomic status). Single-population study with limited diversity discussion.
Model output	15	D	Specify the output of the prediction model. Details and rationale for any classification and threshold identification.	YES	Fully addressed (v12, R2-C6). Optimal decision threshold derived from Youden Index (J = Sensitivity + Specificity − 1) on OOF training predictions. Threshold = 0.500 (coincides with default — methodologically coherent given scale_pos_weight=4.0 shifts probabilities during training). Applied to independent test set: Sensitivity=0.737, Specificity=0.545. Avoids data leakage by not using test set RO…
Training versus evaluation	16	D;E	Identify differences between development and evaluation data in setting, eligibility, outcome, and predictors	YES	Single-centre proof-of-concept study explicitly stated. Nested CV (Δ AUC=+0.016, Δ MCC=−0.194) provides internal generalizability evidence. External multi-centre validation called as first research priority in both Discussion and Conclusion.
Ethical approval	17	D;E	Name the ethics committee that approved the study and describe informed consent	YES	Ethics Committee of La Rabta University Hospital named. Written informed consent obtained from each participant. Declaration of Helsinki compliance stated.
OPEN SCIENCE
Funding	18a	D;E	Give the source of funding and the role of the funders	YES	Explicitly stated: 'This research received no external funding.'
Conflicts of interest	18b	D;E	Declare any conflicts of interest and financial disclosures	YES	Declared: 'The authors declare no conflicts of interest.'
Protocol	18c	D;E	Indicate where the study protocol can be accessed or state that no protocol was prepared	YES	No formal study protocol was prepared for this study.
Registration	18d	D;E	Provide registration information or state that the study was not registered	YES	Registration status explicitly stated in Abstract: 'This study was not prospectively registered.' TRIPOD+AI item satisfied — authors transparently declare absence of registration.
Data sharing	18e	D;E	Provide details of the availability of the study data	YES	Data availability statement present: 'available from the corresponding author upon reasonable request.'
Code sharing	18f	D;E	Provide details of the availability of the analytical code	YES	Analysis notebook provided as Supplementary Material S2 . Python version (3.12.12), all library versions (Table 2), and random seeds (random_state=42) fully documented.
PATIENT & PUBLIC INVOLVEMENT
Patient & Public Involvement	19	D;E	Provide details of any patient and public involvement or state no involvement	YES	Patients and the public were not involved in the design, conduct, reporting, or dissemination of this research.
RESULTS
Participants	20a	D;E	Describe the flow of participants through the study; diagram may be helpful	YES	Inclusion and exclusion criteria were detailed in Methods.
Participants	20b	D;E	Report overall characteristics including key predictors, sample size, outcome events, missing data. Report differences across demographic groups.	YES	Fully addressed (R2-C8, Table 4, lines 173–174). Comparative table added showing all clinical variables by B12 status (deficient n=95 vs non-deficient n=162) with appropriate statistical tests (Mann–Whitney U, t-test, Chi-square/Fisher). Significant differences: HbA1c (p<0.001), Microalbuminuria (p=0.009), Sex (p=0.005), Fasting Glucose (p=0.013), BMI (p=0.021), Diabetic Nephropathy (p=0.033). Mi…
Participants	20c	E	For model evaluation: compare distribution of predictors with development data	N/A	Internal split from same dataset; external evaluation not performed.
Model development	21	D;E	Specify number of participants and outcome events in each analysis	YES	Training set n=205 (37.1% deficient, n=76), test set n=52 (36.5% deficient, n=19). Stratified 80/20 split (random_state=42). Both baseline and optimized XGBoost evaluated on same independent test set.
Model specification	22	D	Provide full model details to allow predictions in new individuals and enable third-party evaluation	YES	Final model uses 36 SHAP-selected features (from 50 initial variables). Best hyperparameters fully reported in Table 1 (10 parameters: colsample_bytree=0.9, gamma=2.867, learning_rate=0.093, max_depth=2, min_child_weight=10, n_estimators=108, reg_alpha=1.000, reg_lambda=24.940, scale_pos_weight=4.0, subsample=0.9). Complete annotated notebook provided as Supplementary S2.
Model performance	23a	D;E	Report performance estimates with confidence intervals, including for key subgroups	YES	Fully addressed (v12, R1-C2, R2-C1). Bootstrap 95% CIs (2000 resamples) on test set: ROC-AUC 0.671 [0.514–0.818], Sensitivity 0.737 [0.533–0.938], Specificity 0.545 [0.375–0.710], MCC 0.273 [0.018–0.517], Balanced Accuracy 0.641 [0.510–0.770]. CV metrics (mean±SD [95%CI]): AUC 0.598±0.070 [0.513–0.677], MCC 0.306±0.069 [0.215–0.371], Sensitivity 0.962±0.056 [0.881–1.000], Specificity 0.287±0.049 …
Model performance	23b	D;E	Report heterogeneity in model performance across clusters if examined	N/A	Single-centre study. Not applicable.
Model updating	24	E	Report results from any model updating including updated model and subsequent performance	N/A	Development study only. No model updating.
DISCUSSION
Interpretation	25	D;E	Give an overall interpretation of the main results including fairness issues and context of previous studies	PARTIAL	Good interpretation with reference to clinical literature. Misclassification analysis adds value. However, model fairness in terms of demographic equity is not discussed.
Limitations	26	D;E	Discuss limitations (non-representative sample, sample size, overfitting, missing data) and their effects	YES	Substantially expanded (v12). Key limitations: (1) Small sample size (n=257), MCC ceiling (0.273 on test set). (2) Single-centre proof-of-concept design. (3) External multi-centre validation as explicit first research priority. (4) Nested CV confirms minimal HPO bias (Δ AUC=+0.016, Δ MCC=−0.194). (5) Retrospective design, absence of genetic/dietary predictors. (6) Brier Score (0.259) exceeds naiv…
Usability	27a	D	Describe how poor quality or unavailable predictor values should be assessed and handled when implementing the model	YES	Predictor variables should be obtained from routine clinical and laboratory measurements. Missing or poor-quality values should be verified and handled using the same data-handling procedures applied during model development.
Usability	27b	D	Specify user interaction requirements and level of expertise required	YES	The model requires entry of routinely collected clinical and laboratory predictors and does not require specialized expertise in artificial intelligence. It can be used by clinicians in routine practice.
Usability	27c	D;E	Discuss next steps for future research, with view to applicability and generalizability	YES	Fully addressed . Specific next steps explicitly stated: 'External multi-centre validation is required before clinical deployment.' Limitations paragraph calls for 'external multi-centre validation on independent cohorts as the first research priority.' Potential as decision-support tool for targeted B12 screening discussed in Conclusion.
