# Supplementary material for: Interpretable Machine Learning to Predict Metformin-Induced Vitamin B12 Deficiency: Association with Glycemic Control and Neuropathic Symptoms
Source: Metabolites. 2026 Mar 30;16(4):227. doi: 10.3390/metabo16040227 (PMC13118126; doi:10.3390/metabo16040227)
Supplement: Supplementary file 1 [file metabolites-16-00227-s001.zip › Supplemental Material/B12_Supplementary_S2_clean.ipynb]

# %% [markdown]
# Supplementary Material S2 — Analysis Notebook

## Interpretable Machine Learning to Predict Metformin-Induced Vitamin B12 Deficiency: Association with Glycemic Control and Neuropathic Symptoms

**Authors:** Yassmin Salhi, Meriem Yazidi, Amine Dhraief, Elyes Kammoun, Melika Chihaoui, Tamim Alsuliman, Layth Sliman

**Corresponding author:** Meriem Yazidi — meriem.yazidi@fmt.utm.tn

**Journal:** *(under review)*

**Date:** March 2026

---

## Description

This notebook provides the complete, fully reproducible analysis pipeline for the above manuscript. It covers:

1. **Data loading and preprocessing** — type-aware imputation (median/mode), column renaming (French → English)
2. **Exploratory analysis** — B12 deficiency distribution, missing data summary, library versions
3. **SHAP-based feature selection** — baseline XGBoost trained on full training set; 36 features with mean |SHAP| > 0 retained from 50 initial variables
4. **Class imbalance comparison** — five strategies evaluated: BorderlineSMOTE, ADASYN, No Resampling, scale_pos_weight=1.70, scale_pos_weight=4.0
5. **Model comparison** — XGBoost vs Logistic Regression (L2), Random Forest, SVM on 5-fold stratified CV (Table 5)
6. **Bayesian hyperparameter optimization** — BayesSearchCV, 100 iterations × 5-fold CV, scoring = MCC
7. **Final evaluation** — test set metrics, Youden threshold, calibration curve, bootstrap 95% CIs (2000 resamples)
8. **Nested CV** — outer 5-fold / inner BayesSearchCV (30 iterations) to assess HPO bias
9. **SHAP interpretability** — summary plot, beeswarm, waterfall, dependence plot (HbA1c × cumulative metformin dose)
10. **Misclassification analysis** — clinical profiles of FN, FP, TP, TN cases

---

## Reproducibility

| Parameter | Value |
|---|---|
| Random seed | `random_state = 42` (all stochastic steps) |
| Train/test split | Stratified 80/20 — Train: n=205, Test: n=52 |
| Python | 3.12.12 |
| XGBoost | 3.2.0 |
| SHAP | 0.51.0 |
| scikit-learn | 1.6.1 |
| scikit-optimize | 0.10.2 |
| imbalanced-learn | 0.14.1 |

See **Cell 6** for the full library version table.

---

## Data Availability

The dataset is not publicly available due to patient confidentiality constraints (La Rabta University Hospital Ethics Committee). Access may be requested from the corresponding author subject to a data sharing agreement.

---

> **To run this notebook:** Upload the dataset file when prompted in Cell 8 (Google Colab), then run all cells in order (`Runtime → Run all`).


# %% [markdown]
# 🧬 B12 Deficiency Prediction — XGBoost Pipeline
**Interpretable Machine Learning to Predict Metformin-Induced Vitamin B12 Deficiency**

---
| Section | Description |
|---|---|
| 0 | Setup & Configuration |
| 1 | Data Loading & Cleaning |
| 2 | Exploratory Data Analysis |
| 3 | Preprocessing |
| 4 | Resampling Strategy Selection |
| 5 | Model Selection & SHAP Feature Selection |
| 6 | Hyperparameter Optimization & Evaluation |
| 7 | Interpretability & Publication Figures |


# %% [markdown]
## ⚙️ Section 0 — Setup & Configuration
> Google Drive connection, imports, global configuration (seed, paths, figure quality).

# %% [code]
# ─────────────────────────────────────────────────────────────
# Install missing dependencies
# ─────────────────────────────────────────────────────────────
!pip install scikit-optimize --quiet
print('Dependencies installed ✅')


# %% [code]
# ─────────────────────────────────────────────────────────────
# Imports
# ─────────────────────────────────────────────────────────────
import os
import time
import warnings
warnings.filterwarnings('ignore')

import pandas as pd
import numpy as np
import seaborn as sns
import matplotlib.pyplot as plt
from scipy import stats

from sklearn.model_selection import (
    train_test_split, StratifiedKFold,
    cross_val_predict, cross_validate
)
from sklearn.compose import ColumnTransformer
from sklearn.pipeline import Pipeline
from sklearn.impute import SimpleImputer
from sklearn.linear_model import LogisticRegression
from sklearn.ensemble import RandomForestClassifier
from sklearn.svm import SVC
from sklearn.metrics import (
    confusion_matrix, roc_auc_score, roc_curve,
    accuracy_score, balanced_accuracy_score,
    matthews_corrcoef, recall_score, precision_score,
    average_precision_score, f1_score, brier_score_loss,
    classification_report, make_scorer
)
from sklearn.calibration import calibration_curve

import xgboost as xgb
from xgboost import XGBClassifier

from imblearn.pipeline import Pipeline as ImbPipeline
from imblearn.over_sampling import BorderlineSMOTE, ADASYN

from skopt import BayesSearchCV
from skopt.space import Integer, Real, Categorical

import shap


# %% [code]
# ─────────────────────────────────────────────────────────────
# Global configuration
# ─────────────────────────────────────────────────────────────

# Reproducibility seed
SEED = 42
np.random.seed(SEED)

# ── Output paths (local) ─────────────────────────────────────
FIGURES_PATH = 'outputs/figures'
TABLES_PATH  = 'outputs/tables'

os.makedirs(FIGURES_PATH, exist_ok=True)
os.makedirs(TABLES_PATH,  exist_ok=True)

print('Figures  →', FIGURES_PATH)
print('Tables   →', TABLES_PATH)

# ── Global figure quality settings ───────────────────────────
plt.rcParams.update({
    'figure.dpi'     : 150,
    'savefig.dpi'    : 300,
    'savefig.bbox'   : 'tight',
    'font.size'      : 11,
    'axes.titlesize' : 13,
    'axes.labelsize' : 12,
    'legend.fontsize': 10,
    'font.family'    : 'DejaVu Sans',
})

SAVEFIG_KW = dict(dpi=300, bbox_inches='tight')


# %% [code]
# ─────────────────────────────────────────────────────────────
# Library versions (reproducibility)
# ─────────────────────────────────────────────────────────────
import sys, sklearn, imblearn, skopt
import matplotlib, scipy

def get_version(module):
    try:
        return module.__version__
    except AttributeError:
        return 'Unknown'

versions = {
    'Python'          : sys.version.split()[0],
    'pandas'          : get_version(pd),
    'numpy'           : get_version(np),
    'seaborn'         : get_version(sns),
    'matplotlib' : matplotlib.__version__,
    'scipy'      : scipy.__version__,
    'scikit-learn'    : get_version(sklearn),
    'xgboost'         : get_version(xgb),
    'shap'            : get_version(shap),
    'imbalanced-learn': get_version(imblearn),
    'scikit-optimize' : get_version(skopt),


}

print(f"{'Library':<20} {'Version'}")
print('-' * 35)
for lib, ver in versions.items():
    print(f"{lib:<20} {ver}")

# %% [markdown]
---
## 🗂️ Section 1 — Data Loading & Cleaning
> CSV loading, removal of irrelevant columns, error code handling (9, 99...) and binary variable conversion.

# %% [code]
# ─────────────────────────────────────────────────────────────
# Data Loading
# ─────────────────────────────────────────────────────────────
# ⚠️  DATA AVAILABILITY NOTICE:
# The dataset used in this study contains identifiable patient
# information collected at La Rabta University Hospital, Tunis,
# Tunisia (September 2019 – June 2020) and is not publicly
# available due to ethical and patient confidentiality constraints.
# Access to anonymised data may be requested from the corresponding
# author (meriem.yazidi@fmt.utm.tn) subject to approval by the Ethics
# Committee of La Rabta University Hospital and signature of a
# data sharing agreement.
# ─────────────────────────────────────────────────────────────
from google.colab import files
uploaded = files.upload()

df = pd.read_csv('IA-B12-26-2-26.csv', sep=';', decimal=',')
print(f'Raw dataset: {df.shape[0]} patients, {df.shape[1]} variables')

# ── Column renaming — French clinical labels → English ───────
COLUMN_RENAME = {
    # Demographics
    'genre'                                : 'Sex',
    'Age'                                  : 'Age',
    'BMI'                                  : 'BMI',
    'ATCDanemie'                           : 'History of Anaemia',
    'HTA'                                  : 'Hypertension',
    'coronaropathies'                      : 'Coronary Artery Disease',
    'AVCouAIT'                             : 'Stroke or TIA',
    'AOMI'                                 : 'Peripheral Artery Disease',
    'MACROANGIOPATHIES'                    : 'Macroangiopathy',
    'signespsy'                            : 'Psychiatric Signs',
    'Anciennetédiabete'                    : 'Diabetes Duration',
    'Dureemetformine'                      : 'Metformin Duration',
    'Mgparjour'                            : 'Metformin Daily Dose',
    'DoseCumulee'                          : 'Metformin Cumulative Dose',
    'Sulfamides'                           : 'Sulfonylureas',
    'Insuline'                             : 'Insulin',
    'sous_antisecretoire_gastrique'        : 'Proton Pump Inhibitor',
    'OBSERVANCE'                           : 'Treatment Adherence',
    'IUM'                                  : 'Urinary Infection',
    'Retinopathie'                         : 'Diabetic Retinopathy',
    'Nephropathiediabetique'               : 'Diabetic Nephropathy',
    'dysfonctionerectile'                  : 'Erectile Dysfunction',
    'Neuropathieperipherique'              : 'Peripheral Neuropathy',
    'MICROANGIOPATHIES'                    : 'Microangiopathy',
    'ScoreDN4'                             : 'DN4 Score',
    'ScoreNISreflexes'                     : 'NIS Reflexes Score',
    'ScoreNISsensibilité'                  : 'NIS Sensitivity Score',
    'scoreNIStotal'                        : 'NIS Total Score',
    'scoregirerd'                          : 'Girerd Score',
    'TAScouché'                            : 'Systolic BP',
    'TADcouché'                            : 'Diastolic BP',
    'TauxHb'                               : 'Haemoglobin',
    'VGM'                                  : 'MCV',
    'TCMH'                                 : 'MCH',
    'CCMH'                                 : 'MCHC',
    'GB'                                   : 'WBC',
    'Plaquettes'                           : 'Platelets',
    'ANEMIE'                               : 'Anaemia',
    'hypochromie'                          : 'Hypochromia',
    'macrocytose'                          : 'Macrocytosis',
    'leucopenie'                           : 'Leucopenia',
    'thrombopenie'                         : 'Thrombocytopenia',
    'GAJ'                                  : 'Fasting Glucose',
    'HBA1c'                                : 'HbA1c',
    'Clairancecreatinine'                  : 'eGFR',
    'microalbuminurie'                     : 'Microalbuminuria',
    'ASAT'                                 : 'AST',
    'ALAT'                                 : 'ALT',
    'neuropathievegetative'                : 'Autonomic Neuropathy',
    'Carence_ou_borderline_avec_hyperhcy'  : 'B12_Deficiency',
}

df = df.rename(columns=COLUMN_RENAME)

assert 'B12_Deficiency' in df.columns, \
    'ERROR: B12_Deficiency column not found after renaming. Check CSV separator and column names.'

print(f'Dataset loaded and renamed: {df.shape[0]} patients, {df.shape[1]} variables')
print(f'Target column confirmed: B12_Deficiency ✅')
df.head()


# %% [code]
# ─────────────────────────────────────────────────────────────
# Replace missing codes 9 → NaN
# (columns with values only in {1, 2, 9})
# ─────────────────────────────────────────────────────────────
required_values = {9, 1, 2}
cols_with_9 = [
    col for col in df.columns
    if set(df[col].dropna().unique()) == required_values
]
df[cols_with_9] = df[cols_with_9].replace(9, np.nan)
print(f"Columns converted (9 → NaN): {cols_with_9}")


# %% [code]
# ─────────────────────────────────────────────────────────────
# Detection and replacement of error codes
# (values such as 99, 999 that are statistically aberrant)
# ─────────────────────────────────────────────────────────────
def detect_possible_error_columns(df, error_values=[9, 99, 999, 9999], z_thresh=3):
    suspicious_cols = []
    for col in df.select_dtypes(include=[np.number]).columns:
        col_data = df[col]
        mean, std = col_data.mean(), col_data.std()
        if std == 0 or np.isnan(std):
            continue
        mask = col_data.isin(error_values)
        if mask.any():
            z_scores = np.abs((col_data[mask] - mean) / std)
            if (z_scores > z_thresh).any():
                suspicious_cols.append(col)
    return suspicious_cols

def replace_error_codes_far(df, columns, error_values=[9, 99, 999, 9999], z_thresh=3):
    df = df.copy()
    for col in columns:
        col_data = df[col]
        mean, std = col_data.mean(), col_data.std()
        if std == 0 or np.isnan(std):
            continue
        mask = col_data.isin(error_values)
        if mask.any():
            z_scores = np.abs((col_data[mask] - mean) / std)
            df.loc[mask & (z_scores > z_thresh), col] = np.nan
    return df

# Manually verified columns — English names (post-renaming)
error_columns_verified = [
    'NIS Reflexes Score',
    'NIS Total Score',
    'Haemoglobin',
    'MCV',
    'MCH',
    'MCHC',
    'WBC',
    'Platelets',
    'Microalbuminuria',
    'Leucopenia',
    'Thrombocytopenia',
]
df = replace_error_codes_far(df, error_columns_verified)
print('Missing values after error code correction:')
print(df[error_columns_verified].isna().sum())


# %% [code]
# ─────────────────────────────────────────────────────────────
# Missing values report
# ─────────────────────────────────────────────────────────────
pd.options.display.max_rows = 200
missing_cols    = df.isnull().sum()
missing_percent = (missing_cols / len(df)) * 100
missing_cols    = missing_cols[missing_cols > 0]
missing_percent = missing_percent[missing_cols.index]

missing_data = pd.DataFrame({
    'Missing Values': missing_cols,
    'Percentage (%)': missing_percent.round(1)
})
missing_cols_list = missing_cols.index.tolist()
missing_cols_list += [c for c in error_columns_verified if c not in missing_cols_list]

print(f"Columns with missing values: {len(missing_cols)}\n")
display(missing_data)


# %% [code]
# ─────────────────────────────────────────────────────────────
# Convert binary variables {1, 2} → {1, 0}
# ─────────────────────────────────────────────────────────────
def detect_binary(df):
    return [
        col for col in df.columns
        if len(df[col].dropna().unique()) in [1, 2]
    ]

def convert_binary_12_to_01(df, binary_cols):
    df = df.copy()
    for col in binary_cols:
        df[col] = df[col].replace({1: 1, 2: 0})
    return df, binary_cols

binary_cols = detect_binary(df)
df, converted_columns = convert_binary_12_to_01(df, binary_cols)
print(f"Binary columns converted ({len(converted_columns)}): {converted_columns}")


# %% [markdown]
---
## 📊 Section 2 — Exploratory Data Analysis
> Target variable distribution, comparative Table 1 (deficient vs. non-deficient).
> Feature selection is performed exclusively by SHAP in Section 5.

# %% [code]
# ─────────────────────────────────────────────────────────────
# Figure 1 & 2 — Target variable distribution
# ─────────────────────────────────────────────────────────────
TARGET = 'B12_Deficiency'
counts  = df[TARGET].value_counts()
majority = counts.get(0, 0)
minority = counts.get(1, 0)

fig, axes = plt.subplots(1, 2, figsize=(12, 5))

# Bar chart
sns.countplot(x=TARGET, data=df,
              palette=['#2ECC71', '#E74C3C'], ax=axes[0])
axes[0].set_title('Distribution — B12 Deficiency Status')
axes[0].set_xlabel('Deficiency Status (1 = Deficient, 0 = Non-Deficient)')
axes[0].set_ylabel('Number of Patients')
for p in axes[0].patches:
    axes[0].annotate(f'{int(p.get_height())}',
                     (p.get_x() + p.get_width()/2, p.get_height() + 1),
                     ha='center', fontsize=11)

# Pie chart
axes[1].pie(
    [majority, minority],
    labels=['Non-Deficient', 'Deficient'],
    autopct='%1.1f%%', startangle=90,
    colors=['#2ECC71', '#E74C3C']
)
axes[1].set_title('Proportion — B12 Deficiency Status')

plt.tight_layout()
plt.savefig(os.path.join(FIGURES_PATH, 'Fig1_B12_deficiency_distribution.png'), **SAVEFIG_KW)
plt.show()

print(f"Non-Deficient: {majority} patients ({majority/len(df)*100:.1f}%)")
print(f"Deficient: {minority} patients ({minority/len(df)*100:.1f}%)")


# %% [code]
# ─────────────────────────────────────────────────────────────
# Table 1 — Comparative statistics by B12 status
# Mann-Whitney / t-test for continuous, Chi2 / Fisher for categorical
# ─────────────────────────────────────────────────────────────
def table1(df, target_col='B12_Deficiency', cat_threshold=5):
    table = []
    for col in df.columns:
        if col == target_col:
            continue
        group_def    = df[df[target_col] == 1][col].dropna()
        group_no_def = df[df[target_col] == 0][col].dropna()
        n_unique = df[col].nunique()

        if n_unique <= cat_threshold:
            contingency = pd.crosstab(df[col], df[target_col])
            if contingency.shape == (2, 2):
                if (contingency.values < 5).any():
                    _, p_value = stats.fisher_exact(contingency)
                else:
                    chi2, p_value, _, _ = stats.chi2_contingency(contingency)
            else:
                chi2, p_value, _, _ = stats.chi2_contingency(contingency)

            counts_no_def = df[df[target_col]==0][col].value_counts(normalize=True).sort_index()
            counts_def    = df[df[target_col]==1][col].value_counts(normalize=True).sort_index()

            val_no_def = ', '.join([
                f"{k}: {df[df[target_col]==0][col].value_counts()[k]} ({counts_no_def[k]*100:.1f}%)"
                for k in counts_no_def.index
            ])
            val_def = ', '.join([
                f"{k}: {df[df[target_col]==1][col].value_counts()[k]} ({counts_def[k]*100:.1f}%)"
                for k in counts_def.index
            ])
            table.append([col, val_no_def, val_def, p_value])
        else:
            p_norm_def    = stats.shapiro(group_def)[1]    if len(group_def)    < 5000 else 0
            p_norm_no_def = stats.shapiro(group_no_def)[1] if len(group_no_def) < 5000 else 0
            if p_norm_def > 0.05 and p_norm_no_def > 0.05:
                _, p_value   = stats.ttest_ind(group_def, group_no_def)
                val_def    = f"{group_def.mean():.2f} \u00b1 {group_def.std():.2f}"
                val_no_def = f"{group_no_def.mean():.2f} \u00b1 {group_no_def.std():.2f}"
            else:
                _, p_value   = stats.mannwhitneyu(group_def, group_no_def)
                val_def    = f"{group_def.median():.2f} ({group_def.quantile(0.25):.2f}\u2013{group_def.quantile(0.75):.2f})"
                val_no_def = f"{group_no_def.median():.2f} ({group_no_def.quantile(0.25):.2f}\u2013{group_no_def.quantile(0.75):.2f})"
            table.append([col, val_no_def, val_def, p_value])

    return pd.DataFrame(table, columns=['Variable', 'Non-Deficient', 'Deficient', 'p-value'])

table1_df = table1(df, TARGET)
table1_csv = os.path.join(TABLES_PATH, 'Table1_comparative_stats.csv')
table1_df.to_csv(table1_csv, index=False)
print(f"Table 1 saved → {table1_csv}")
display(table1_df)


# %% [markdown]
---
## 🔧 Section 3 — Preprocessing
> Stratified train/test split (80/20), column type detection, distribution detection, type-aware imputation.

# %% [code]
# ─────────────────────────────────────────────────────────────
# Stratified Train / Test split
# ─────────────────────────────────────────────────────────────
X = df.drop(columns=[TARGET])
y = df[TARGET]

X_train, X_test, y_train, y_test = train_test_split(
    X, y,
    test_size=0.20,
    stratify=y,
    random_state=SEED
)

print(f"Train: {X_train.shape[0]} patients  |  Test: {X_test.shape[0]} patients")
print(f"Train prevalence: {y_train.mean():.1%}  |  Test prevalence: {y_test.mean():.1%}")


# %% [code]
# ─────────────────────────────────────────────────────────────
# Column type detection
# Binary / Ordinal / Continuous
# ─────────────────────────────────────────────────────────────
def detect_column_types(df, ordinal_threshold=10):
    binary_cols, ordinal_cols, continuous_cols = [], [], []
    for col in df.columns:
        unique_vals = df[col].dropna().unique()
        n_unique = len(unique_vals)
        if n_unique in [1, 2]:
            binary_cols.append(col)
        elif (
            pd.api.types.is_numeric_dtype(df[col])
            and n_unique <= ordinal_threshold
            and np.all(unique_vals == unique_vals.astype(int))
        ):
            ordinal_cols.append(col)
        else:
            continuous_cols.append(col)
    return binary_cols, ordinal_cols, continuous_cols

def detect_distribution_columns(df, skew_threshold=1.0):
    normal_cols, skewed_cols = [], []
    for col in df.select_dtypes(include=['number']).columns:
        skewness = df[col].dropna().skew()
        if abs(skewness) < skew_threshold:
            normal_cols.append(col)
        else:
            skewed_cols.append(col)
    return normal_cols, skewed_cols

binary_cols, ordinal_cols, continuous_cols = detect_column_types(X_train)
normal_cols,  skewed_cols                  = detect_distribution_columns(X_train)

print(f"Binary    : {len(binary_cols)}")
print(f"Ordinal   : {len(ordinal_cols)}")
print(f"Continuous: {len(continuous_cols)} ({len(skewed_cols)} skewed)")


# %% [code]
# ─────────────────────────────────────────────────────────────
# Type-aware imputation
#   Binary     → mode (most_frequent)
#   Ordinal    → median
#   Continuous → mean (symmetric) or median (skewed)
# ─────────────────────────────────────────────────────────────
def build_type_aware_imputer(binary_cols, ordinal_cols, continuous_cols, skewed_cols=[]):
    transformers = []
    if binary_cols:
        transformers.append(('binary_imputer', SimpleImputer(strategy='most_frequent'), binary_cols))
    if ordinal_cols:
        transformers.append(('ordinal_imputer', SimpleImputer(strategy='median'), ordinal_cols))
    skewed_continuous = [c for c in continuous_cols if c in skewed_cols]
    mean_continuous   = [c for c in continuous_cols if c not in skewed_cols]
    if mean_continuous:
        transformers.append(('cont_mean_imputer', SimpleImputer(strategy='mean'), mean_continuous))
    if skewed_continuous:
        transformers.append(('cont_median_imputer', SimpleImputer(strategy='median'), skewed_continuous))
    return ColumnTransformer(transformers=transformers, remainder='passthrough')

imputer = build_type_aware_imputer(binary_cols, ordinal_cols, continuous_cols, skewed_cols)

X_train_imputed = imputer.fit_transform(X_train)
X_test_imputed  = imputer.transform(X_test)

# Restore column names
feature_names = imputer.get_feature_names_out()
X_train_imputed = pd.DataFrame(X_train_imputed, columns=feature_names, index=X_train.index)
X_test_imputed  = pd.DataFrame(X_test_imputed,  columns=feature_names, index=X_test.index)
X_train_imputed.columns = [c.split('__')[-1] for c in X_train_imputed.columns]
X_test_imputed.columns  = [c.split('__')[-1] for c in X_test_imputed.columns]
X_train_imputed = X_train_imputed[X_train.columns]
X_test_imputed  = X_test_imputed[X_test.columns]

print("Imputation complete — remaining missing values:")
print(X_train_imputed.isna().sum().sum())


# %% [markdown]
---
## ⚖️ Section 4 — Resampling Strategy Selection
> Comparison of five class imbalance handling strategies using 5-fold cross-validation:
> No Resampling / BorderlineSMOTE / ADASYN / scale_pos_weight=1.70 / scale_pos_weight=4.0.
> Selection criterion: MCC (robust to class imbalance). Final strategy selected: scale_pos_weight=4.0.

# %% [code]
# ─────────────────────────────────────────────────────────────
# Resampling strategy comparison
# ─────────────────────────────────────────────────────────────
resampling_strategies = {
    'No Resampling'   : None,
    'BorderlineSMOTE' : BorderlineSMOTE(random_state=SEED),
    'ADASYN'          : ADASYN(random_state=SEED)
}

cv = StratifiedKFold(n_splits=5, shuffle=True, random_state=SEED)
results = []

for name, sampler in resampling_strategies.items():
    print(f"  Strategy: {name}")
    X_res, y_res = X_train_imputed.copy(), y_train.copy()
    if sampler is not None:
        X_res, y_res = sampler.fit_resample(X_res, y_res)

    model  = xgb.XGBClassifier(random_state=SEED, eval_metric='logloss', n_jobs=-1)
    y_pred = cross_val_predict(model, X_res, y_res, cv=cv)

    tn, fp, fn, tp = confusion_matrix(y_res, y_pred).ravel()
    results.append({
        'Strategy'         : name,
        'MCC'              : matthews_corrcoef(y_res, y_pred),
        'Balanced Accuracy': balanced_accuracy_score(y_res, y_pred),
        'Sensitivity'      : tp / (tp + fn),
        'Specificity'      : tn / (tn + fp),
    })

results_resampling = pd.DataFrame(results).sort_values('MCC', ascending=False)
results_resampling.to_csv(os.path.join(TABLES_PATH, 'Table_resampling_comparison.csv'), index=False)
print("\nResampling strategy comparison results:")
display(results_resampling)

# Figure
metrics_to_plot = ['MCC', 'Balanced Accuracy', 'Sensitivity', 'Specificity']
fig, axes = plt.subplots(1, 4, figsize=(16, 5))
for ax, metric in zip(axes, metrics_to_plot):
    sns.barplot(x='Strategy', y=metric, data=results_resampling, palette='Set1', ax=ax)
    ax.set_title(metric)
    ax.set_ylim(0, 1)
    ax.set_xticklabels(ax.get_xticklabels(), rotation=40, ha='right')
    for idx, val in enumerate(results_resampling[metric]):
        ax.text(idx, val + 0.02, f'{val:.2f}', ha='center', fontsize=9)
plt.suptitle('Resampling Strategy Comparison (5-Fold CV — XGBoost Baseline)', fontsize=13, fontweight='bold')
plt.tight_layout()
plt.savefig(os.path.join(FIGURES_PATH, 'Fig2_resampling_comparison.png'), **SAVEFIG_KW)
plt.show()


# %% [code]
# ─────────────────────────────────────────────────────────────
# Imbalance handling strategy comparison
# 4 strategies: No Resampling, BorderlineSMOTE, ADASYN,
#               scale_pos_weight (native XGBoost)
# All evaluated on X_train_imputed (all features, baseline XGBoost)
# ─────────────────────────────────────────────────────────────

cv = StratifiedKFold(n_splits=5, shuffle=True, random_state=SEED)
results = []

# ── Strategies 1–3 : resampling-based ──────────────────────
resampling_strategies = {
    'No Resampling'   : None,
    'BorderlineSMOTE' : BorderlineSMOTE(random_state=SEED),
    'ADASYN'          : ADASYN(random_state=SEED),
}

for name, sampler in resampling_strategies.items():
    print(f"  Strategy: {name}")
    X_res, y_res = X_train_imputed.copy(), y_train.copy()
    if sampler is not None:
        X_res, y_res = sampler.fit_resample(X_res, y_res)

    model  = xgb.XGBClassifier(random_state=SEED, eval_metric='logloss', n_jobs=-1)
    y_pred = cross_val_predict(model, X_res, y_res, cv=cv)

    tn, fp, fn, tp = confusion_matrix(y_res, y_pred).ravel()
    results.append({
        'Strategy'         : name,
        'MCC'              : matthews_corrcoef(y_res, y_pred),
        'Balanced Accuracy': balanced_accuracy_score(y_res, y_pred),
        'Sensitivity'      : tp / (tp + fn),
        'Specificity'      : tn / (tn + fp),
    })

# ── Strategy 4 : scale_pos_weight (native XGBoost) ─────────
# ratio non-deficient / deficient = 162 / 95 ≈ 1.71
# but we use the value selected by BayesSearch (4.0)
# to keep this comparison representative of the final pipeline
print(f"  Strategy: scale_pos_weight=4.0")
neg, pos = (y_train == 0).sum(), (y_train == 1).sum()
spw = neg / pos  # natural ratio ≈ 1.71 — shown here as reference
print(f"    (natural ratio neg/pos = {spw:.2f} | BayesSearch-optimised value = 4.0)")

for spw_val, label in [(neg/pos, f'scale_pos_weight={neg/pos:.2f} (natural)'),
                        (4.0,    'scale_pos_weight=4.0 (optimised)')]:
    model_spw = xgb.XGBClassifier(
        random_state=SEED, eval_metric='logloss', n_jobs=-1,
        scale_pos_weight=spw_val
    )
    y_pred_spw = cross_val_predict(model_spw, X_train_imputed, y_train, cv=cv)
    tn, fp, fn, tp = confusion_matrix(y_train, y_pred_spw).ravel()
    results.append({
        'Strategy'         : label,
        'MCC'              : matthews_corrcoef(y_train, y_pred_spw),
        'Balanced Accuracy': balanced_accuracy_score(y_train, y_pred_spw),
        'Sensitivity'      : tp / (tp + fn),
        'Specificity'      : tn / (tn + fp),
    })

# ── Results ─────────────────────────────────────────────────
results_resampling = pd.DataFrame(results).sort_values('MCC', ascending=False)
results_resampling.to_csv(os.path.join(TABLES_PATH, 'Table_resampling_comparison.csv'), index=False)
print("\nImbalance handling strategy comparison results:")
display(results_resampling)

# Figure
metrics_to_plot = ['MCC', 'Balanced Accuracy', 'Sensitivity', 'Specificity']
fig, axes = plt.subplots(1, 4, figsize=(20, 5))
for ax, metric in zip(axes, metrics_to_plot):
    sns.barplot(x='Strategy', y=metric, data=results_resampling, palette='Set1', ax=ax)
    ax.set_title(metric)
    ax.set_ylim(0, 1)
    ax.set_xticklabels(ax.get_xticklabels(), rotation=40, ha='right')
    for idx, val in enumerate(results_resampling[metric]):
        ax.text(idx, val + 0.02, f'{val:.3f}', ha='center', fontsize=8)
plt.suptitle('Imbalance Handling Strategy Comparison (5-Fold CV — XGBoost Baseline)',
             fontsize=13, fontweight='bold')
plt.tight_layout()
plt.savefig(os.path.join(FIGURES_PATH, 'Fig2_resampling_comparison.png'), **SAVEFIG_KW)
plt.show()

# %% [markdown]
---
## 🤖 Section 5 — Model Selection & SHAP Feature Selection
> **Step 5.1**: Baseline XGBoost trained on all features to compute SHAP importances.

> **Step 5.2**: Selection of features with non-zero SHAP importance.

> **Step 5.3**: Comparison of 4 models (XGBoost, Random Forest, SVM, Logistic Regression L2)
> on selected features — 5-fold cross-validation without resampling
> (class imbalance handled via scale_pos_weight within XGBoost only).

> *Note: SHAP-based selection is consistent with the non-linear architecture of XGBoost.
> A Lasso (linear) approach is not appropriate here.*

# %% [code]
# ─────────────────────────────────────────────────────────────
# 5.1 — Baseline XGBoost (all features) for SHAP
# ─────────────────────────────────────────────────────────────
xgb_baseline = xgb.XGBClassifier(random_state=SEED, eval_metric='logloss')
xgb_baseline.fit(X_train_imputed, y_train)

y_pred_base = xgb_baseline.predict(X_test_imputed)
y_prob_base = xgb_baseline.predict_proba(X_test_imputed)[:, 1]

tn, fp, fn, tp = confusion_matrix(y_test, y_pred_base).ravel()
print("Baseline XGBoost (test set)")
print(f"  ROC-AUC    : {roc_auc_score(y_test, y_prob_base):.3f}")
print(f"  MCC        : {matthews_corrcoef(y_test, y_pred_base):.3f}")
print(f"  Sensitivity: {tp/(tp+fn):.3f}  |  Specificity: {tn/(tn+fp):.3f}")


# %% [code]
# ─────────────────────────────────────────────────────────────
# 5.2 — SHAP Feature Importance (baseline)
# Select features with SHAP importance > 0
# ─────────────────────────────────────────────────────────────
explainer_base  = shap.Explainer(xgb_baseline, X_train_imputed)
shap_values_base = explainer_base(X_train_imputed)

# Figure SHAP baseline
shap.summary_plot(shap_values_base, X_train_imputed, plot_type='bar', show=False)
plt.title('SHAP Feature Importance — XGBoost Baseline (all features)', fontsize=12)
plt.savefig(os.path.join(FIGURES_PATH, 'Fig3_SHAP_baseline_importance.png'), **SAVEFIG_KW)
plt.show()

# Sélection
shap_importance = pd.DataFrame({
    'feature'       : X_train_imputed.columns,
    'mean_abs_shap' : np.abs(shap_values_base.values).mean(axis=0)
})
important_features = shap_importance.loc[
    shap_importance['mean_abs_shap'] > 0, 'feature'
].tolist()

print(f"Retained features (SHAP > 0): {len(important_features)}")
print(shap_importance.sort_values('mean_abs_shap', ascending=False).head(20))

# Sous-ensembles
X_train_selected = X_train_imputed[important_features]
X_test_selected  = X_test_imputed[important_features]


# %% [code]
# ─────────────────────────────────────────────────────────────
# 5.3 — 4-model comparison (5-fold CV, no resampling)
#   XGBoost / Random Forest / SVM / Logistic Regression (L2)
# ─────────────────────────────────────────────────────────────
models = {
    'XGBoost'                  : xgb.XGBClassifier(random_state=SEED, eval_metric='logloss', n_jobs=-1),
    'Random Forest'            : RandomForestClassifier(n_estimators=100, random_state=SEED, n_jobs=-1),
    'SVM'                      : SVC(kernel='rbf', probability=True, class_weight='balanced', random_state=SEED),
    'Logistic Regression (L2)' : LogisticRegression(penalty='l2', solver='liblinear', random_state=SEED),
}

cv5 = StratifiedKFold(n_splits=5, shuffle=True, random_state=SEED)
results_models = []

for name, model in models.items():
    print(f"  Running {name}...")
    y_pred  = cross_val_predict(model, X_train_selected, y_train, cv=cv5)
    y_proba = cross_val_predict(model, X_train_selected, y_train, cv=cv5, method='predict_proba')[:, 1]

    tn, fp, fn, tp = confusion_matrix(y_train, y_pred).ravel()
    results_models.append({
        'Model'            : name,
        'ROC-AUC'          : roc_auc_score(y_train, y_proba),
        'MCC'              : matthews_corrcoef(y_train, y_pred),
        'Balanced Accuracy': balanced_accuracy_score(y_train, y_pred),
        'Sensitivity'      : tp / (tp + fn),
        'Specificity'      : tn / (tn + fp),
    })

results_models_df = pd.DataFrame(results_models).sort_values('MCC', ascending=False)
results_models_df.to_csv(os.path.join(TABLES_PATH, 'Table_model_comparison.csv'), index=False)
print("\nModel comparison (train CV):")
display(results_models_df)

# Figure
metrics_to_plot = ['ROC-AUC', 'MCC', 'Sensitivity', 'Specificity']
fig, axes = plt.subplots(1, 4, figsize=(18, 5))
for ax, metric in zip(axes, metrics_to_plot):
    sns.barplot(x='Model', y=metric, data=results_models_df, palette='Set2', ax=ax)
    ax.set_title(metric)
    ax.set_ylim(0, 1)
    ax.set_xticklabels(ax.get_xticklabels(), rotation=40, ha='right')
    for idx, val in enumerate(results_models_df[metric]):
        ax.text(idx, val + 0.02, f'{val:.2f}', ha='center', fontsize=9)
plt.suptitle('Model Comparison (5-Fold CV, no resampling — SHAP-selected features)', fontsize=13, fontweight='bold')
plt.tight_layout()
plt.savefig(os.path.join(FIGURES_PATH, 'Fig4_model_comparison.png'), **SAVEFIG_KW)
plt.show()


# %% [markdown]
---
## 🎯 Section 6 — Hyperparameter Optimization & Evaluation
> Bayesian optimisation (BayesSearchCV, 100 iterations, 5-fold CV, scoring = MCC).

> Final evaluation: CV metrics (mean ± SD), test set, calibration curve, bootstrap 95% CI.

# %% [code]
# ─────────────────────────────────────────────────────────────
# Bayesian search space
# ─────────────────────────────────────────────────────────────
#param_space_xgb = {
#    'xgb__n_estimators'     : Integer(100, 300),
#    'xgb__learning_rate'    : Real(0.01, 0.3, prior='log-uniform'),
#    'xgb__max_depth'        : Integer(3, 8),
#    'xgb__min_child_weight' : Integer(1, 8),
#    'xgb__gamma'            : Real(0, 3),
#    'xgb__subsample'        : Real(0.5, 1.0),
#    'xgb__colsample_bytree' : Real(0.5, 1.0),
#    'xgb__reg_alpha'        : Real(0, 10),
#    'xgb__reg_lambda'       : Real(0, 10),
#    'xgb__scale_pos_weight' : Real(1, 4),
#}
param_space_xgb = {
    'xgb__n_estimators'     : Integer(100, 500),
    'xgb__learning_rate'    : Real(0.01, 0.2,  prior='log-uniform'),
    'xgb__max_depth'        : Integer(2, 5),       # ← reduced (shallower trees)
    'xgb__min_child_weight' : Integer(3, 10),      # ← increased (more conservative)
    'xgb__gamma'            : Real(0.5, 5),        # ← minimum raised (forced pruning)
    'xgb__subsample'        : Real(0.5, 0.9),      # ← max lowered (more subsampling)
    'xgb__colsample_bytree' : Real(0.5, 0.9),      # ← max lowered
    'xgb__reg_alpha'        : Real(1, 20),         # ← minimum raised (stronger L1)
    'xgb__reg_lambda'       : Real(5, 30),         # ← raised (stronger L2)
    'xgb__scale_pos_weight' : Real(1, 4),
}

cv_stratified = StratifiedKFold(n_splits=5, shuffle=True, random_state=SEED)

xgb_pipeline = ImbPipeline([
    ('xgb', xgb.XGBClassifier(random_state=SEED, eval_metric='logloss', n_jobs=-1))
])

bayes_search = BayesSearchCV(
    estimator=xgb_pipeline,
    search_spaces=param_space_xgb,
    n_iter=100,
    cv=cv_stratified,
    scoring=make_scorer(matthews_corrcoef),
    n_jobs=-1,
    random_state=SEED,
    verbose=1
)

print("Running BayesSearchCV (100 iterations × 5 folds)...")
start = time.time()
bayes_search.fit(X_train_selected, y_train)
print(f"Completed in {time.time()-start:.0f}s")

best_model = bayes_search.best_estimator_
xgb_model  = best_model.named_steps['xgb']

print("\nBest parameters:")
print(bayes_search.best_params_)


# %% [code]
# ─────────────────────────────────────────────────────────────
# CV Metrics — Out-of-Fold (mean ± SD)
# ─────────────────────────────────────────────────────────────
y_pred_oof  = cross_val_predict(best_model, X_train_selected, y_train, cv=cv_stratified)
y_proba_oof = cross_val_predict(best_model, X_train_selected, y_train,
                                cv=cv_stratified, method='predict_proba')[:, 1]

# Optimal threshold (Youden index) on OOF predictions
fpr_cv, tpr_cv, thresholds_cv = roc_curve(y_train, y_proba_oof)
best_threshold_cv = thresholds_cv[np.argmax(tpr_cv - fpr_cv)]
print(f"Optimal threshold (Youden, OOF): {best_threshold_cv:.3f}")

cv_metrics = {'MCC': [], 'Balanced Accuracy': [], 'Sensitivity': [], 'Specificity': [], 'ROC-AUC': []}

for train_idx, val_idx in cv_stratified.split(X_train_selected, y_train):
    y_val       = y_train.iloc[val_idx]
    y_val_proba = y_proba_oof[val_idx]
    y_val_pred  = (y_val_proba >= best_threshold_cv).astype(int)
    tn, fp, fn, tp = confusion_matrix(y_val, y_val_pred).ravel()
    cv_metrics['Sensitivity'].append(tp / (tp + fn))
    cv_metrics['Specificity'].append(tn / (tn + fp))
    cv_metrics['Balanced Accuracy'].append(balanced_accuracy_score(y_val, y_val_pred))
    cv_metrics['MCC'].append(matthews_corrcoef(y_val, y_val_pred))
    cv_metrics['ROC-AUC'].append(roc_auc_score(y_val, y_val_proba))

cv_results_df = pd.DataFrame({
    'Metric': list(cv_metrics.keys()),
    'Mean'  : [np.mean(cv_metrics[m]) for m in cv_metrics],
    'SD'    : [np.std(cv_metrics[m], ddof=1) for m in cv_metrics],
    '95% CI Lower': [np.percentile(cv_metrics[m], 2.5) for m in cv_metrics],
    '95% CI Upper': [np.percentile(cv_metrics[m], 97.5) for m in cv_metrics],
})
cv_results_df.to_csv(os.path.join(TABLES_PATH, 'Table_XGB_CV_metrics.csv'), index=False)
print("\nCV metrics (mean ± SD):")
display(cv_results_df)


# %% [code]
# ─────────────────────────────────────────────────────────────
# Final Evaluation — Test Set
# Threshold: Youden index computed on OOF predictions (train set)
# → avoids any leakage from the test set
# ─────────────────────────────────────────────────────────────
y_proba_test = best_model.predict_proba(X_test_selected)[:, 1]

# Apply OOF-derived threshold (no leakage)
y_pred_test = (y_proba_test >= best_threshold_cv).astype(int)

# Variables for bootstrap (next section)
y_pred_final  = y_pred_test
y_proba_final = y_proba_test

tn, fp, fn, tp = confusion_matrix(y_test, y_pred_test).ravel()
sensitivity_test = tp / (tp + fn)
specificity_test = tn / (tn + fp)

# ── Youden threshold report ───────────────────────────────────
print('=' * 55)
print(f'Optimal threshold (Youden index, OOF): {best_threshold_cv:.3f}')
print(f'  Sensitivity at threshold : {sensitivity_test:.3f}')
print(f'  Specificity at threshold : {specificity_test:.3f}')
print('=' * 55)

test_metrics_df = pd.DataFrame({
    'Metric': [
        'ROC-AUC', 'AUC-PR', 'MCC', 'Balanced Accuracy',
        'Sensitivity', 'Specificity', 'Brier Score',
        'Decision Threshold (Youden)'
    ],
    'Value': [
        roc_auc_score(y_test, y_proba_test),
        average_precision_score(y_test, y_proba_test),
        matthews_corrcoef(y_test, y_pred_test),
        balanced_accuracy_score(y_test, y_pred_test),
        sensitivity_test,
        specificity_test,
        brier_score_loss(y_test, y_proba_test),
        best_threshold_cv,
    ]
})
test_metrics_df.to_csv(os.path.join(TABLES_PATH, 'Table_XGB_test_metrics.csv'), index=False)
print('\nTest set metrics:')
display(test_metrics_df)


# %% [code]
# ─────────────────────────────────────────────────────────────
# Calibration Curve + Brier Score
# ─────────────────────────────────────────────────────────────
prob_true, prob_pred = calibration_curve(y_test, y_proba_test, n_bins=10)

fig, ax = plt.subplots(figsize=(7, 6))
ax.plot(prob_pred, prob_true, marker='o', lw=2, label=f'XGBoost (Brier={brier_score_loss(y_test, y_proba_test):.3f})')
ax.plot([0, 1], [0, 1], linestyle='--', color='gray', label='Perfect Calibration')
ax.set_xlabel('Predicted Probability')
ax.set_ylabel('Observed Frequency')
ax.set_title('Calibration Curve — Optimized XGBoost')
ax.legend()
ax.grid(True, alpha=0.3)
plt.tight_layout()
plt.savefig(os.path.join(FIGURES_PATH, 'FigS2_calibration_curve.png'), **SAVEFIG_KW)
plt.show()


# %% [code]
# ─────────────────────────────────────────────────────────────
# Bootstrap 95% Confidence Intervals (2000 resamples)
# Based on the optimised model (best_model)
# ─────────────────────────────────────────────────────────────
import numpy as np
from sklearn.metrics import confusion_matrix, balanced_accuracy_score, matthews_corrcoef, roc_auc_score

n_bootstrap = 2000
rng = np.random.RandomState(SEED)

mcc_scores, sens_scores, spec_scores, ba_scores, roc_scores = [], [], [], [], []

# Conversion pour éviter les problèmes d'index avec Pandas
y_test_arr = y_test.values if hasattr(y_test, 'iloc') else y_test

for i in range(n_bootstrap):
    # L'erreur de syntaxe était ici : le texte "Best parameters..." a été supprimé
    indices = rng.randint(0, len(y_test_arr), len(y_test_arr))

    y_true_b = y_test_arr[indices]
    if len(np.unique(y_true_b)) < 2:
        continue

    y_prob_b  = y_proba_final[indices]
    y_pred_b  = y_pred_final[indices]

    tn, fp, fn, tp = confusion_matrix(y_true_b, y_pred_b).ravel()

    sens_scores.append(tp / (tp + fn) if (tp + fn) > 0 else 0)
    spec_scores.append(tn / (tn + fp) if (tn + fp) > 0 else 0)
    ba_scores.append(balanced_accuracy_score(y_true_b, y_pred_b))
    mcc_scores.append(matthews_corrcoef(y_true_b, y_pred_b))
    roc_scores.append(roc_auc_score(y_true_b, y_prob_b))

def ci95(scores):
    return np.percentile(scores, 2.5), np.percentile(scores, 97.5)

print("Bootstrap 95% Confidence Intervals (2000 resamples — optimised model)")
print('-' * 55)
for name, scores in [
    ('ROC-AUC',           roc_scores),
    ('MCC',               mcc_scores),
    ('Balanced Accuracy', ba_scores),
    ('Sensitivity',       sens_scores),
    ('Specificity',       spec_scores),
]:
    lo, hi = ci95(scores)
    print(f"{name:<22} [{lo:.3f} — {hi:.3f}]")

# %% [markdown]
### 🔁 Nested CV — Validation Complémentaire
> This cell implements a lightweight nested cross-validation (outer 5-fold / inner BayesSearch 30 iterations)
> to verify the absence of optimisation bias in the main pipeline.

> If outer metrics ≈ main pipeline metrics → HPO is not over-fitting.

> *This cell is independent of the main pipeline and does not replace the final model.*

> ⚠️ **Estimated runtime: 15–30 min.**

# %% [code]
# ─────────────────────────────────────────────────────────────
# Lightweight Nested CV
# Outer: 5-fold stratified | Inner: BayesSearch 30 iterations
# ─────────────────────────────────────────────────────────────
outer_cv = StratifiedKFold(n_splits=5, shuffle=True, random_state=SEED)
inner_cv = StratifiedKFold(n_splits=5, shuffle=True, random_state=SEED)

nested_metrics = {'MCC': [], 'ROC-AUC': [], 'Sensitivity': [], 'Specificity': []}

for fold_idx, (train_idx, val_idx) in enumerate(outer_cv.split(X_train_selected, y_train)):
    print(f"  Outer fold {fold_idx+1}/5...")

    X_tr, X_val = X_train_selected.iloc[train_idx], X_train_selected.iloc[val_idx]
    y_tr, y_val = y_train.iloc[train_idx],          y_train.iloc[val_idx]

    # Inner loop : optimisation
    inner_pipeline = ImbPipeline([
        ('xgb', xgb.XGBClassifier(random_state=SEED, eval_metric='logloss', n_jobs=-1))
    ])
    inner_search = BayesSearchCV(
        estimator=inner_pipeline,
        search_spaces=param_space_xgb,
        n_iter=30,
        cv=inner_cv,
        scoring=make_scorer(matthews_corrcoef),
        n_jobs=-1,
        random_state=SEED,
        verbose=0
    )
    inner_search.fit(X_tr, y_tr)
    best_fold_model = inner_search.best_estimator_

    # Outer fold evaluation
    y_val_proba = best_fold_model.predict_proba(X_val)[:, 1]
    fpr_, tpr_, thr_ = roc_curve(y_val, y_val_proba)
    thresh_ = thr_[np.argmax(tpr_ - fpr_)]
    y_val_pred = (y_val_proba >= 0.5).astype(int)
    tn, fp, fn, tp = confusion_matrix(y_val, y_val_pred).ravel()
    nested_metrics['MCC'].append(matthews_corrcoef(y_val, y_val_pred))
    nested_metrics['ROC-AUC'].append(roc_auc_score(y_val, y_val_proba))
    nested_metrics['Sensitivity'].append(tp / (tp + fn))
    nested_metrics['Specificity'].append(tn / (tn + fp))

nested_df = pd.DataFrame({
    'Metric': list(nested_metrics.keys()),
    'Mean'  : [np.mean(nested_metrics[m]) for m in nested_metrics],
    'SD'    : [np.std(nested_metrics[m], ddof=1) for m in nested_metrics],
})
nested_df.to_csv(os.path.join(TABLES_PATH, 'Table_nested_CV_metrics.csv'), index=False)
print("\nNested CV — Results (outer 5-fold):")
display(nested_df)
print("\n→ Comparer avec les métriques CV du pipeline principal (Section 6).")
print("  If values are close, HPO is not over-fitting.")


# %% [markdown]
---
## 📈 Section 7 — Interpretability & Publication Figures
> SHAP beeswarm, SHAP waterfall (highest-risk patient), SHAP bar (% contribution),
> ROC curves comparing 4 models.

# %% [code]
# ─────────────────────────────────────────────────────────────
# SHAP — Optimised model (selected features)
# ─────────────────────────────────────────────────────────────
explainer   = shap.Explainer(xgb_model, X_train_selected)
shap_values = explainer(X_test_selected)

print(f"SHAP values shape: {shap_values.values.shape}")
print(f"Features         : {X_test_selected.shape[1]}")


# %% [code]
# ─────────────────────────────────────────────────────────────
# Figure S1 — SHAP Beeswarm (impact + direction)
# ─────────────────────────────────────────────────────────────
#shap.summary_plot(shap_values, X_test_selected, show=False)
#plt.title('SHAP Summary — Optimized XGBoost', fontsize=12)
#plt.savefig(os.path.join(FIGURES_PATH, 'FigS1_SHAP_beeswarm.png'), **SAVEFIG_KW)
#plt.show()
# ─────────────────────────────────────────────────────────────
# Figure S1 — SHAP Beeswarm (impact + direction) & Pourcentages
# ─────────────────────────────────────────────────────────────
# 1. Génération et sauvegarde du graphique Beeswarm
shap.summary_plot(shap_values, X_test_selected, show=False)
plt.title('SHAP Summary — Optimized XGBoost', fontsize=12)
plt.savefig(os.path.join(FIGURES_PATH, 'FigS1_SHAP_beeswarm.png'), **SAVEFIG_KW)
plt.show()

# 2. Extraction des valeurs SHAP
if hasattr(shap_values, 'values'):
    vals = np.abs(shap_values.values)
else:
    vals = np.abs(shap_values)

# 3. Calcul de l'impact moyen absolu par caractéristique
mean_abs_shap = np.mean(vals, axis=0)

# 4. Calcul du pourcentage d'impact relatif
impact_percentages = (mean_abs_shap / np.sum(mean_abs_shap)) * 100

# 5. Création du DataFrame pour l'affichage
importance_df = pd.DataFrame({
    'Feature': X_test_selected.columns,
    'Mean_Absolute_Impact': mean_abs_shap,
    'Impact_Percentage (%)': impact_percentages
})

# Tri par ordre décroissant et arrondissement
importance_df = importance_df.sort_values(by='Impact_Percentage (%)', ascending=False).reset_index(drop=True)
importance_df['Impact_Percentage (%)'] = importance_df['Impact_Percentage (%)'].round(2)
importance_df['Mean_Absolute_Impact'] = importance_df['Mean_Absolute_Impact'].round(4)

# 6. Affichage
print("\n📊 --- Impact global des caractéristiques en pourcentage ---")
display(importance_df)


# %% [code]
# ─────────────────────────────────────────────────────────────
# Figure S3 — SHAP Waterfall (highest-risk patient)
# ─────────────────────────────────────────────────────────────
highest_risk_idx = np.argmax(y_proba_test)

shap.waterfall_plot(shap_values[highest_risk_idx], show=False)
plt.title(
    f'SHAP Waterfall — Highest Risk Patient '
    f'(predicted prob = {y_proba_test[highest_risk_idx]:.2f})',
    fontsize=11
)
plt.savefig(os.path.join(FIGURES_PATH, 'FigS3_SHAP_waterfall.png'), **SAVEFIG_KW)
plt.show()


# %% [code]
# ─────────────────────────────────────────────────────────────
# Figure 5 — SHAP Bar Chart (% contribution per feature)
# ─────────────────────────────────────────────────────────────
try:
    features = list(xgb_model.feature_names_in_)
except AttributeError:
    features = list(X_test_selected.columns)

mean_abs_shap = np.abs(shap_values.values).mean(axis=0)
feature_importance = pd.DataFrame({
    'Feature'     : features,
    'MeanAbsSHAP' : mean_abs_shap
}).sort_values('MeanAbsSHAP', ascending=False)

feature_importance['Percentage'] = (
    feature_importance['MeanAbsSHAP'] / feature_importance['MeanAbsSHAP'].sum() * 100
)
feature_importance.to_csv(os.path.join(TABLES_PATH, 'Table_SHAP_importance.csv'), index=False)

fig, ax = plt.subplots(figsize=(10, max(6, len(features) * 0.35)))
ax.barh(feature_importance['Feature'], feature_importance['Percentage'],
        color='#3498DB', edgecolor='white')
ax.set_xlabel('Percentage Contribution (%)')
ax.set_title('Feature Importance — Mean Absolute SHAP Values', fontsize=13, fontweight='bold')
ax.invert_yaxis()
ax.grid(True, axis='x', alpha=0.3)
plt.tight_layout()
plt.savefig(os.path.join(FIGURES_PATH, 'Fig5_SHAP_bar_importance.png'), **SAVEFIG_KW)
plt.show()


# %% [code]
# ─────────────────────────────────────────────────────────────
# Figure S4 — ROC Curves comparing 4 models
# ─────────────────────────────────────────────────────────────
colors_roc = {
    'XGBoost'                  : '#E74C3C',
    'Random Forest'            : '#2ECC71',
    'SVM'                      : '#9B59B6',
    'Logistic Regression (L2)' : '#3498DB',
}

fig, ax = plt.subplots(figsize=(8, 7))

for name, model in models.items():
    y_score = cross_val_predict(
        model, X_train_selected, y_train,
        cv=cv5, method='predict_proba'
    )[:, 1]
    fpr_, tpr_, _ = roc_curve(y_train, y_score)
    auc_ = roc_auc_score(y_train, y_score)
    ax.plot(fpr_, tpr_, lw=2, color=colors_roc[name], label=f'{name} (AUC = {auc_:.3f})')

ax.plot([0, 1], [0, 1], '--', color='gray', alpha=0.5, label='Random (AUC = 0.500)')
ax.set_xlabel('1 - Specificity', fontsize=13)
ax.set_ylabel('Sensitivity', fontsize=13)
ax.set_title('ROC Curves — 5-Fold CV Comparison\n4 Models (SHAP-selected features)', fontsize=13, fontweight='bold')
ax.legend(loc='lower right', fontsize=11)
ax.grid(True, alpha=0.3)
plt.tight_layout()
plt.savefig(os.path.join(FIGURES_PATH, 'FigS4_ROC_comparison.png'), **SAVEFIG_KW)
plt.show()


# %% [markdown]
---
## ✅ Summary of generated output files

### Figures (`results/figures/`)
| Fichier | Description |
|---|---|
| `Fig1_B12_deficiency_distribution.png` | Target variable distribution and proportion |
| `Fig2_resampling_comparison.png` | Resampling strategy comparison |
| `Fig3_SHAP_baseline_importance.png` | Baseline SHAP importance (feature selection) |
| `Fig4_model_comparison.png` | 4-model comparison |
| `Fig5_SHAP_bar_importance.png` | Feature % contribution (final model) |
| `FigS1_SHAP_beeswarm.png` | SHAP beeswarm (direction + magnitude) |
| `FigS2_calibration_curve.png` | Calibration curve + Brier Score |
| `FigS3_SHAP_waterfall.png` | SHAP waterfall — highest-risk patient |
| `FigS4_ROC_comparison.png` | ROC curves — 4 models |

### Tables (`results/tables/`)
| Fichier | Description |
|---|---|
| `Table1_comparative_stats.csv` | Table 1 (comparative statistics by B12 status) |
| `Table_resampling_comparison.csv` | Resampling strategy comparison |
| `Table_model_comparison.csv` | 4-model comparison |
| `Table_XGB_CV_metrics.csv` | CV metrics (mean ± SD, 95% CI) |
| `Table_XGB_test_metrics.csv` | Test set metrics |
| `Table_nested_CV_metrics.csv` | Nested CV (complementary validation) |
| `Table_SHAP_importance.csv` | SHAP feature importance |


# %% [code]
# Clinical profile of misclassified cases
groups = {
    'TN': (y_pred_test == 0) & (y_test.values == 0),
    'TP': (y_pred_test == 1) & (y_test.values == 1),
    'FN': (y_pred_test == 0) & (y_test.values == 1),
    'FP': (y_pred_test == 1) & (y_test.values == 0),
}

features = ['HbA1c', 'Microalbuminuria', 'Autonomic Neuropathy','BMI','DN4 Score']

# Retrieve retained feature column names
cols = [f for f in features if f in X_test_selected.columns]

for grp, mask in groups.items():
    n = mask.sum()
    print(f"\n{grp} (n={n})")
    for f in cols:
        vals = X_test_selected.loc[mask, f]
        print(f"  {f}: mean={vals.mean():.2f}, sd={vals.std():.2f}")

# %% [code]
import pandas as pd

groups_dict = {
    'TN': pd.Series((y_pred_test == 0) & (y_test.values == 0), index=y_test.index),
    'TP': pd.Series((y_pred_test == 1) & (y_test.values == 1), index=y_test.index),
    'FN': pd.Series((y_pred_test == 0) & (y_test.values == 1), index=y_test.index),
    'FP': pd.Series((y_pred_test == 1) & (y_test.values == 0), index=y_test.index),
}

# Vérification
for grp, mask in groups_dict.items():
    print(f"{grp}: n={mask.sum()}")

# %% [code]
import matplotlib.pyplot as plt
import matplotlib.patches as mpatches
import numpy as np
import os

groups = ['TN', 'TP', 'FN', 'FP']
n_each = [18, 14, 5, 15]  # v11: TN=18, TP=14, FN=5, FP=15
colors = ['#2E86AB', '#44BBA4', '#E94F37', '#F18F01']

# Top-5 SHAP features (v11): col name → display label
features_plot = ['HbA1c', 'Microalbuminuria', 'Autonomic Neuropathy','BMI','DN4 Score']

fig, axes = plt.subplots(1, 5, figsize=(16, 5))
fig.patch.set_facecolor('white')
x = np.arange(len(groups))
bar_w = 0.55

for ax, feature in zip(axes, features_plot):
    means, sds = [], []
    for grp, mask in groups_dict.items():
        vals = X_test_selected.loc[mask, feature]
        means.append(vals.mean())
        sds.append(vals.std())

    means, sds = np.array(means), np.array(sds)
    bars = ax.bar(x, means, width=bar_w, color=colors,
                  edgecolor='white', linewidth=1.2, zorder=3)
    ax.errorbar(x, means, yerr=sds, fmt='none',
                ecolor='#333333', elinewidth=1.5, capsize=5, zorder=4)

    ax.set_xticks(x)
    ax.set_xticklabels(groups, fontsize=9, fontweight='bold')
    ax.set_title(feature, fontsize=9.5, fontweight='bold', pad=8)
    ax.spines['top'].set_visible(False)
    ax.spines['right'].set_visible(False)
    ax.yaxis.grid(True, alpha=0.3, zorder=0)
    ax.set_axisbelow(True)
    bars[2].set_edgecolor('#C73E1D')
    bars[2].set_linewidth(2.5)

    # Annotate n after ylim is set
    ymin, ymax = ax.get_ylim()
    for xi, n in enumerate(n_each):
        ax.text(xi, ymin - 0.03*(ymax-ymin), f'n={n}',
                ha='center', va='top', fontsize=7.5, color='#555555')
    ax.set_ylim(ymin - 0.12*(ymax-ymin), ymax)

legend_patches = [mpatches.Patch(color=c, label=f'{g} (n={n})')
                  for g, c, n in zip(groups, colors, n_each)]
fig.legend(handles=legend_patches, loc='lower center', ncol=4,
           fontsize=9, frameon=True, bbox_to_anchor=(0.5, -0.04))

plt.tight_layout(rect=[0, 0.04, 1, 1])

# ── Save figure ─────────────────────────────────────────────────
try:
    fig_png = os.path.join(FIGURES_PATH, 'Fig3_misclassification_profile.png')
    fig_pdf = os.path.join(FIGURES_PATH, 'Fig3_misclassification_profile.pdf')

    plt.savefig(fig_png, **SAVEFIG_KW, facecolor='white', edgecolor='none')
    plt.savefig(fig_pdf, **SAVEFIG_KW, facecolor='white', edgecolor='none')

    print(f"✅ Figure 3 saved successfully to :\n → {fig_png}\n → {fig_pdf}")
except NameError:
    print("⚠️ FIGURES_PATH or SAVEFIG_KW not defined — fallback local save.")
    plt.savefig('Fig3_misclassification_profile.png', dpi=300, bbox_inches='tight', facecolor='white')

plt.show()

# %% [code]
groups_dict = {
    'TN': pd.Series((y_pred_test == 0) & (y_test.values == 0), index=y_test.index),
    'TP': pd.Series((y_pred_test == 1) & (y_test.values == 1), index=y_test.index),
    'FN': pd.Series((y_pred_test == 0) & (y_test.values == 1), index=y_test.index),
    'FP': pd.Series((y_pred_test == 1) & (y_test.values == 0), index=y_test.index),
}

# %% [code]
print("Pipeline steps:", list(best_model.named_steps.keys()))
import shap

xgb_clf = best_model.named_steps['xgb']

explainer = shap.TreeExplainer(xgb_clf)
shap_values_test = explainer.shap_values(X_test_selected)

print("SHAP values shape:", shap_values_test.shape)
print("X_test_selected columns:", list(X_test_selected.columns))

# %% [code]
import matplotlib.pyplot as plt
import numpy as np

shap_df = pd.DataFrame(shap_values_test, columns=X_test_selected.columns)

hba1c_shap = shap_df['HbA1c'].values
hba1c_val  = X_test_selected['HbA1c'].values
metf_val   = X_test_selected['Metformin Cumulative Dose'].values

fig, ax = plt.subplots(figsize=(7, 5))

sc = ax.scatter(hba1c_val, hba1c_shap,
                c=metf_val, cmap='RdYlBu_r',
                alpha=0.85, edgecolors='white', linewidths=0.4, s=70, zorder=3)

cbar = plt.colorbar(sc, ax=ax)
cbar.set_label('Metformin Cumulative Dose (g)', fontsize=9)

ax.axhline(0, color='gray', lw=1.0, ls='--', alpha=0.5)
ax.set_xlabel('HbA1c (%)', fontsize=10)
ax.set_ylabel('SHAP value for HbA1c', fontsize=10)
ax.spines['top'].set_visible(False)
ax.spines['right'].set_visible(False)
ax.grid(True, alpha=0.25)

plt.tight_layout()
plt.savefig('Fig4a_SHAP_HbA1c_metformin.png', dpi=300, bbox_inches='tight', facecolor='white')
plt.show()
print("Done")

# %% [code]
import matplotlib.pyplot as plt
import matplotlib.patches as mpatches
from matplotlib.patches import FancyBboxPatch
import os

# ── Constants ────────────────────────────────────────────────────
W   = 12.0   # figure width
H   = 15.2   # figure height
BH  = 0.30   # half-height of each box
GAP = 0.18   # vertical gap between box edge and arrow

C = {
    'data':  '#2B2B2B',
    'split': '#2E86AB',
    'train': '#2E86AB',
    'test':  '#888888',
    'pre':   '#7B3F9E',
    'imbal': '#E07B00',
    'cmp':   '#3B3B6B',
    'shap1': '#C73E1D',
    'hpt':   '#3B3B6B',
    'nested':'#555555',
    'eval':  '#44BBA4',
    'shap2': '#E94F37',
    'arrow': '#333333',
    'lock':  '#888888',
}

fig, ax = plt.subplots(figsize=(W, H))
ax.set_xlim(0, W)
ax.set_ylim(0, H)
ax.axis('off')
fig.patch.set_facecolor('white')

def draw_box(x, y, w, label, color, fs=9.5):
    rect = FancyBboxPatch(
        (x - w/2, y - BH), w, 2*BH,
        boxstyle="round,pad=0.03,rounding_size=0.12",
        facecolor=color, edgecolor='white', linewidth=1.8, zorder=4
    )
    ax.add_patch(rect)
    ax.text(x, y, label, ha='center', va='center',
            fontsize=fs, fontweight='bold', color='white', zorder=5)

def v_arrow(x, y_from, y_to, color='#333333', lw=1.6):
    ax.annotate('',
        xy=(x, y_to), xytext=(x, y_from),
        arrowprops=dict(
            arrowstyle='->', color=color,
            lw=lw, mutation_scale=12,
            shrinkA=0, shrinkB=0
        ), zorder=3
    )

def line(x1, y1, x2, y2, color='#333333', lw=1.6, ls='-'):
    ax.plot([x1, x2], [y1, y2], color=color, lw=lw, ls=ls, zorder=3)

# ── Layout ───────────────────────────────────────────────────────
XL = 3.2    # left column (train pipeline)
XR = 9.2    # right column (test set)
XM = 6.2    # center (merge)
WB = 5.6    # box width for pipeline
WT = 4.4    # box width for train/test
WF = 9.5    # full-width box

# Y positions
# Actual notebook order:
#   Split → Imputation → Encoding → Imbalance comparison (Table 6)
#   → Baseline XGBoost + SHAP selection (50→36)
#   → Model comparison (4 models, no resampling)
#   → Bayesian Opt + scale_pos_weight → Nested CV → Final Eval → SHAP
YS = [
    14.60,  # 0  Full Dataset
    13.50,  # 1  Stratified Split
    12.40,  # 2  Train / Test
    11.30,  # 3  Missing Data Imputation
    10.20,  # 4  Categorical Encoding
     9.10,  # 5  Imbalance Strategy Comparison
     8.00,  # 6  SHAP Feature Selection
     6.90,  # 7  Model Comparison
     5.80,  # 8  Bayesian Opt + scale_pos_weight
     4.70,  # 9  Nested CV
     3.30,  # 10 Final Evaluation  (full-width, needs merge)
     1.00,  # 11 SHAP Interpretation
]

# 0 ── Full Dataset
draw_box(XM, YS[0], WF, "Full Dataset  (n=257 patients, 50 variables)", C['data'], fs=10.5)
v_arrow(XM, YS[0]-BH-GAP, YS[1]+BH+GAP)

# 1 ── Stratified Split
draw_box(XM, YS[1], WF, "Stratified 80/20 Split  (random_state=42)", C['split'], fs=10.5)

# Branch to Train / Test
y_branch = YS[1] - BH - GAP
y_hline  = y_branch - 0.22
line(XM, y_branch, XM, y_hline)
line(XL, y_hline,  XR, y_hline)
line(XL, y_hline,  XL, YS[2]+BH+GAP, C['split'])
line(XR, y_hline,  XR, YS[2]+BH+GAP, C['lock'])
ax.annotate('', xy=(XL, YS[2]+BH+GAP), xytext=(XL, YS[2]+BH+GAP+0.01),
            arrowprops=dict(arrowstyle='->', color=C['split'], lw=1.6,
                            mutation_scale=12, shrinkA=0, shrinkB=0), zorder=3)
ax.annotate('', xy=(XR, YS[2]+BH+GAP), xytext=(XR, YS[2]+BH+GAP+0.01),
            arrowprops=dict(arrowstyle='->', color=C['lock'], lw=1.6,
                            mutation_scale=12, shrinkA=0, shrinkB=0), zorder=3)

# 2 ── Train / Test boxes
draw_box(XL, YS[2], WT, "X_train  (n=205)", C['train'], fs=10)
draw_box(XR, YS[2], WT, "X_test  (n=52)  [LOCKED]", C['test'], fs=10)

# Locked dashed line for test set
y_lock_bot = 3.70
line(XR, YS[2]-BH-GAP, XR, y_lock_bot, C['lock'], lw=1.4, ls=(0, (4, 3)))
ax.text(XR, (YS[2]-BH-GAP + y_lock_bot)/2, "LOCKED",
        ha='center', va='center', fontsize=7.5, color=C['lock'], style='italic',
        bbox=dict(facecolor='white', edgecolor=C['lock'], boxstyle='round,pad=0.2',
                  linewidth=0.8, alpha=0.95), zorder=6)

# Arrow from train box down
v_arrow(XL, YS[2]-BH-GAP, YS[3]+BH+GAP, C['split'])

# 3 ── Missing Data Imputation
draw_box(XL, YS[3], WB,
         "Missing Data Imputation  (type-aware: mode / median / mean)",
         C['pre'], fs=9.0)
v_arrow(XL, YS[3]-BH-GAP, YS[4]+BH+GAP)

# 4 ── Categorical Encoding
draw_box(XL, YS[4], WB, "Categorical Encoding  (binary 0/1)", C['pre'], fs=9.5)
v_arrow(XL, YS[4]-BH-GAP, YS[5]+BH+GAP)

# 5 ── Imbalance Strategy Comparison  (exploratory, on all features)
draw_box(XL, YS[5], WB,
         "Imbalance Strategy Comparison  (Table 6)",
         C['imbal'], fs=9.0)
# Small annotation: what was compared
ax.text(XL, YS[5] - BH - 0.04,
        "BorderlineSMOTE  ·  ADASYN  ·  scale_pos_weight  →  scale_pos_weight selected",
        ha='center', va='top', fontsize=7.2, color='#666666', style='italic', zorder=5)
v_arrow(XL, YS[5]-BH-GAP-0.12, YS[6]+BH+GAP)

# 6 ── SHAP Feature Selection  (baseline model, fitted on X_train)
draw_box(XL, YS[6], WB,
         "SHAP Feature Selection  (50 → 36 features, baseline XGBoost)",
         C['shap1'], fs=9.0)
v_arrow(XL, YS[6]-BH-GAP, YS[7]+BH+GAP)

# 7 ── Model Comparison  (4 models, 5-fold CV, no resampling)
draw_box(XL, YS[7], WB,
         "Model Comparison  (4 algorithms, 5-fold CV)",
         C['cmp'], fs=9.5)
v_arrow(XL, YS[7]-BH-GAP, YS[8]+BH+GAP)

# 8 ── Bayesian Optimisation + scale_pos_weight
draw_box(XL, YS[8], WB,
         "Bayesian Opt.  (100 iter, MCC scoring) + scale_pos_weight=4.0",
         C['imbal'], fs=8.8)
v_arrow(XL, YS[8]-BH-GAP, YS[9]+BH+GAP)

# 9 ── Nested CV
draw_box(XL, YS[9], WB,
         "Nested Cross-Validation  (overfitting check)",
         C['nested'], fs=9.5)

# ── Merge ────────────────────────────────────────────────────────
y_merge = YS[9] - BH - GAP - 0.20
line(XL, YS[9]-BH-GAP, XL, y_merge, C['arrow'])
line(XR, y_lock_bot, XR, y_merge, C['lock'])
line(XL, y_merge, XR, y_merge, C['arrow'])
v_arrow(XM, y_merge, YS[10]+BH+GAP)

# 10 ── Final Evaluation
draw_box(XM, YS[10], WF,
         "Final Evaluation on Independent Test Set  (n=52)",
         C['eval'], fs=10.5)

# 11 ── SHAP Interpretation
v_arrow(XM, YS[10]-BH-GAP, YS[11]+BH+GAP)
draw_box(XM, YS[11], WF, "SHAP Interpretation — Final Model", C['shap2'], fs=10.5)

# ── Save ─────────────────────────────────────────────────────────
try:
    fig_png = os.path.join(FIGURES_PATH, 'Figure1_pipeline.png')
    fig_pdf = os.path.join(FIGURES_PATH, 'Figure1_pipeline.pdf')
    plt.savefig(fig_png, **SAVEFIG_KW, facecolor='white', edgecolor='none')
    plt.savefig(fig_pdf, **SAVEFIG_KW, facecolor='white', edgecolor='none')
    print(f"✅ Figure 1 saved:\n → {fig_png}\n → {fig_pdf}")
except NameError:
    print("⚠️ FIGURES_PATH or SAVEFIG_KW not defined — figure generated but not saved.")

plt.show()
